# Supplementary material for: prewas: data pre-processing for more informative bacterial GWAS
Source: Microb Genom. 2020 Apr 20;6(5):e000368. doi: 10.1099/mgen.0.000368 (PMC7371116; doi:10.1099/mgen.0.000368)
Supplement: Supplementary material 2 [file mgen-6-368-s002.xlsx]

## Sheet: Sheet1
Name	Dataset Description	Bioproject	Bioproject_link	Reference Genome Biosample	Ref.
C. difficile no. 1	Clinical infection isolates	PRJNA594943	https://www.ncbi.nlm.nih.gov/bioproject/?term=PRJNA594943	SAMEA1705932	19
C. difficile no. 2	Clinical infection isolates	PRJNA561087	https://www.ncbi.nlm.nih.gov/bioproject/?term=PRJNA561087	SAMEA1705932	20
E. faecium	Healthcare-associated colonization isolates	PRJNA435617	https://www.ncbi.nlm.nih.gov/bioproject/?term=PRJNA435617	SAMN10039001	21, 22
E. faecalis	Healthcare-associated colonization isolates	PRJNA435617	https://www.ncbi.nlm.nih.gov/bioproject/?term=PRJNA435617	SAMN10039299	21, 22
K. pneumoniae	Healthcare-associated clinical isolates	PRJNA415194	https://www.ncbi.nlm.nih.gov/bioproject/?term=PRJNA415194	SAMN01057611	23
L. crispatus	Publicly available genomes	PRJNA547620, PRJNA50051, PRJNA50173, PRJNA50057, PRJNA50067, PRJNA50165, PRJNA50167, PRJNA50053, PRJNA52107, PRJNA52105, PRJNA222257, PRJNA272101, PRJEB8104, PRJNA316969, PRJNA379934, PRJEB22112	https://www.ncbi.nlm.nih.gov/bioproject/?term=PRJNA547620, https://www.ncbi.nlm.nih.gov/bioproject/?term=PRJNA50051, https://www.ncbi.nlm.nih.gov/bioproject/?term=PRJNA50173, https://www.ncbi.nlm.nih.gov/bioproject/?term=PRJNA50057, https://www.ncbi.nlm.nih.gov/bioproject/?term=PRJNA50067, https://www.ncbi.nlm.nih.gov/bioproject/?term=PRJNA50165, https://www.ncbi.nlm.nih.gov/bioproject/?term=PRJN…	SAMEA2272191	24, 25
S. aureus no. 1	MRSA jail colonization isolates	PRJNA530184	https://www.ncbi.nlm.nih.gov/bioproject/?term=PRJNA530184	SAMN00253845	26
S. aureus no. 2	Healthcare-associated colonization isolates	PRJNA435617	https://www.ncbi.nlm.nih.gov/bioproject/?term=PRJNA435617	SAMN10038895	21, 22
S. maltophilia	Publicly available genomes	PRJDB3841, PRJNA267549, PRJNA231221, PRJNA164599, PRJNA380601, PRJNA350620, PRJNA390523, PRJNA483996, PRJNA489399, PRJNA268101, PRJNA344912	https://www.ncbi.nlm.nih.gov/bioproject/?term=PRJDB3841, https://www.ncbi.nlm.nih.gov/bioproject/?term=PRJNA267549, https://www.ncbi.nlm.nih.gov/bioproject/?term=PRJNA231221, https://www.ncbi.nlm.nih.gov/bioproject/?term=PRJNA164599, https://www.ncbi.nlm.nih.gov/bioproject/?term=PRJNA380601, https://www.ncbi.nlm.nih.gov/bioproject/?term=PRJNA350620, https://www.ncbi.nlm.nih.gov/bioproject/?term=P…	SAMEA1705934	27-30
